# Supplementary material for: The Osteocyte Stimulated by Wnt Agonist SKL2001 Is a Safe Osteogenic Niche Improving Bioactivities in a Polycaprolactone and Cell Integrated 3D Module
Source: Cells. 2022 Feb 28;11(5):831. doi: 10.3390/cells11050831 (PMC8909416; doi:10.3390/cells11050831)
Supplement: Supplementary file 1 [file cells-11-00831-s001.zip]

Archive with 1 entries (1 files):
- cells-1519717-supplementary.pdf
